# Supplementary material for: The genetic basis of hybrid male sterility in sympatric Primulina species
Source: BMC Evol Biol. 2020 Apr 29;20:49. doi: 10.1186/s12862-020-01617-4 (PMC7191819; doi:10.1186/s12862-020-01617-4)
Supplement: Supplementary file 1 — Additional file 1 : Table S1. Linear correlation (Pearson) among the previously studied 12 flower and leaf traits and pollen fertility rate in F2 population. Values in bold are significant (p < 0.05). [file 12862_2020_1617_MOESM1_ESM.xlsx]

## Sheet: Table S1
Table S1. Linear correlation (Pearson) among the previously studied 12 flower and leaf traits and pollen fertility rate in F2 population. Values in bold are significant (p<0.05).
Trait	1	2	3	4	5	6	7	8	9	10	11	12	13
1. Upper petal width
2. Lower petal width	0.85
3. Corolla width	0.64	0.72
4. Corolla height	0.79	0.85	0.58
5. Corolla length	0.66	0.69	0.73	0.61
6. Pistil length	0.55	0.59	0.66	0.55	0.84
7. Stamen length	0.52	0.53	0.64	0.44	0.85	0.8
8. Maximum leaf length	-0.05	-0.06	0.01	-0.1	0.01	0.04	0.03
9. Maximum leaf width	0.06	0.04	0.15	-0.11	0.12	0.2	0.13	0.75
10. Chlorophyll a concentration	0.01	0.11	0.18	0.11	0.24	0.26	0.2	0.03	0.16
11. Chlorophyll b concentration	0.06	0.14	0.22	0.11	0.24	0.28	0.18	0.03	0.13	0.9
12. Carotenoids concentration	0.18	0.28	0.22	-0.07	0.25	0.26	0.2	0.13	0.21	0.95	0.87
13. Pollen fertility rate	0.14	0.06	0.07	0.11	0.22	0.18	0.22	0.01	0.03	0.2	0.25	0.21
