# Supplementary material for: The genetic basis of hybrid male sterility in sympatric Primulina species
Source: BMC Evol Biol. 2020 Apr 29;20:49. doi: 10.1186/s12862-020-01617-4 (PMC7191819; doi:10.1186/s12862-020-01617-4)
Supplement: Supplementary file 2 — Additional file 2 : Table S2. Summary of significant epistatic interactions between QTLs. Epistasis analyses among the identified QTLs were conducted with R/qtl. Var (%), F-value, and P-value represent percentage of variance explained, F statistics, and F distribution, respectively. * P < 0.05, ** P < 0.01. [file 12862_2020_1617_MOESM2_ESM.xlsx]

## Sheet: Table S2
Table S2. Summary of significant epistatic interactions between QTLs. Epistasis analyses among the identified QTLs were conducted with R/qtl. Var (%), F-value, and P-value represent percentage of variance explained, F statistics, and F distribution, respectively. * P < 0.05, ** P < 0.01.
Loci pairs	LOD	Var (%)	F value	p value	Significant level
PF01&PF02	0.955678	1.25457	0.992378	0.412881
PF01&PF03	0.173857	0.230355	0.178862	0.949114
PF01&PF04	0.144524	0.191555	0.148632	0.963432
PF01&PF05	2.21704	2.86745	2.33712	0.0568447
PF01&PF06	0.771862	1.01547	0.799751	0.526684
PF01&PF07	0.651592	0.858463	0.674169	0.610644
PF01&PF08	0.526526	0.694719	0.54396	0.703639
PF02&PF03	1.52959	1.99441	1.59924	0.176112
PF02&PF04	0.286061	0.378517	0.294689	0.881177
PF02&PF05	1.69498	2.20576	1.77567	0.135306
PF02&PF06	0.15352	0.203458	0.157902	0.959231
PF02&PF07	0.710187	0.935013	0.735307	0.568912
PF02&PF08	4.17429	5.27647	4.50513	0.00167749	**
PF03&PF04	1.82245	2.36807	1.91211	0.109984
PF03&PF05	0.372695	0.492645	0.384331	0.819686
PF03&PF06	0.0846869	0.112326	0.0870328	0.98639
PF03&PF07	1.64285	2.13924	1.71999	0.147127
PF03&PF08	2.30543	2.97867	2.43287	0.0488722	*
PF04&PF05	0.923454	1.21273	0.958548	0.431453
PF04&PF06	0.762441	1.00319	0.789901	0.533013
PF04&PF07	1.43513	1.87334	1.49879	0.204105
PF04&PF08	0.949275	1.24626	0.985654	0.416524
PF05&PF06	0.571651	0.753856	0.590896	0.669622
PF05&PF07	0.960792	1.26121	0.997749	0.409989
PF05&PF08	0.462776	0.611066	0.477737	0.752056
PF06&PF07	0.114126	0.15132	0.117328	0.976247
PF06&PF08	2.28344	2.95102	2.40903	0.0507496
PF07&PF08	0.357423	0.472543	0.368516	0.830876
