# Supplementary material for: The genetic basis of hybrid male sterility in sympatric Primulina species
Source: BMC Evol Biol. 2020 Apr 29;20:49. doi: 10.1186/s12862-020-01617-4 (PMC7191819; doi:10.1186/s12862-020-01617-4)
Supplement: Supplementary file 3 — Additional file 3 : Table S3. Genotype distribution of peak LOD loci of QTLs and their surrounding ten loci. The Chi square test was used. * P < 0.05, ** P < 0.01. Peak LOD loci of each QTL are presented in bold. [file 12862_2020_1617_MOESM3_ESM.xlsx]

## Sheet: Table S3
Table S3. Genotype distribution of peak LOD loci of QTLs and their surrounding ten loci. The Chi square test was used. * P < 0.05, ** P < 0.01. Peak LOD loci of each QTL are presented in bold.
QTL	Locus ID	Observed			Expected			Chi square test
		AA	AB	BB	AA	AB	BB	χ2	p value	Significance
PF01	147522	52	80	54	46.5	93	46.5	3.68	0.159022
	147523	47	88	59	48.5	97	48.5	3.15	0.206528
	147524	47	91	53	47.75	95.5	47.75	0.8	0.669969
	152751	53	93	48	48.5	97	48.5	0.59	0.745415
	152799	47	81	53	45.25	90.5	45.25	2.39	0.302361
	152874	47	89	50	46.5	93	46.5	0.44	0.802174
	152850	47	97	47	47.75	95.5	47.75	0.05	0.976715
	152853	48	87	51	46.5	93	46.5	0.87	0.646952
	152866	46	89	54	47.25	94.5	47.25	1.32	0.517508
	121546	52	81	57	47.5	95	47.5	4.39	0.111388
	20034	49	85	52	46.5	93	46.5	1.47	0.478758
PF02	170397	62	85	44	47.75	95.5	47.75	5.7	0.0577989
	170398	63	89	43	48.75	97.5	48.75	5.58	0.0612796
	170417	60	76	46	45.5	91	45.5	7.1	0.0287404	*
	170522	67	80	45	48	96	48	10.38	0.00558595	**
	31121	63	88	44	48.75	97.5	48.75	5.55	0.0622297
	170253	64	82	43	47.25	94.5	47.25	7.97	0.0185595	*
	33528	61	79	47	46.75	93.5	46.75	6.59	0.0370017	*
	51120	61	73	53	46.75	93.5	46.75	9.67	0.00793162	**
	94126	62	81	46	47.25	94.5	47.25	6.57	0.037513	*
	101936	54	73	52	44.75	89.5	44.75	6.13	0.046689	*
	103280	60	72	53	46.25	92.5	46.25	9.62	0.00816329	**
PF03	68710	49	76	53	44.5	89	44.5	3.98	0.136864
	68665	49	94	48	47.75	95.5	47.75	0.06	0.971615
	68489	52	85	53	47.5	95	47.5	2.12	0.347186
	68650	46	80	52	44.5	89	44.5	2.22	0.328782
	19868	45	91	50	46.5	93	46.5	0.35	0.837429
	19822	52	82	49	45.75	91.5	45.75	2.07	0.355042
	20009	59	83	46	47	94	47	4.37	0.112346
	19930	44	97	50	47.75	95.5	47.75	0.42	0.808931
	526	52	80	52	46	92	46	3.13	0.209043
	19932	46	99	47	48	96	48	0.2	0.90578
	60124	50	80	50	45	90	45	2.22	0.329193
PF04	142402	61	96	34	47.75	95.5	47.75	7.64	0.0219416	*
	110024	65	78	47	47.5	95	47.5	9.49	0.00867449	**
	8713	64	85	37	46.5	93	46.5	9.22	0.00997646	**
	82990	63	90	38	47.75	95.5	47.75	7.18	0.0276258	*
	123712	59	89	40	47	94	47	4.37	0.112346
	152571	54	98	34	46.5	93	46.5	4.84	0.088979
	124189	58	94	40	48	96	48	3.46	0.177432
	55962	57	91	37	46.25	92.5	46.25	4.37	0.112311
	55923	64	90	38	48	96	48	7.79	0.0203264	*
	137116	65	84	38	46.75	93.5	46.75	9.73	0.00772235	**
	55702	62	94	33	47.25	94.5	47.25	8.9	0.0116508	*
PF05	42450	45	90	58	48.25	96.5	48.25	2.63	0.268885
	42497	52	78	59	47.25	94.5	47.25	6.28	0.0432736	*
	42451	43	87	61	47.75	95.5	47.75	4.91	0.0860455
	42384	47	87	59	48.25	96.5	48.25	3.36	0.186123
	42359	45	84	65	48.5	97	48.5	7.61	0.0222787	*
	42292	51	77	63	47.75	95.5	47.75	8.68	0.0130666	*
	42597	44	90	56	47.5	95	47.5	2.04	0.360216
	23409	46	75	63	46	92	46	9.42	0.00898718	**
	161637	47	84	61	48	96	48	5.04	0.0803926
	59999	46	87	53	46.5	93	46.5	1.3	0.521765
	32606	62	76	55	48.25	96.5	48.25	9.22	0.00996369	**
PF06	126997	48	88	50	46.5	93	46.5	0.58	0.748022
	26088	41	100	53	48.5	97	48.5	1.67	0.433852
	64987	44	97	53	48.5	97	48.5	0.84	0.658675
	95949	46	97	49	48	96	48	0.11	0.944319
	126552	45	91	54	47.5	95	47.5	1.19	0.551708
	117627	41	87	60	47	94	47	4.88	0.0870311
	69184	46	84	56	46.5	93	46.5	2.82	0.244485
	82183	47	79	58	46	92	46	4.99	0.0825323
	107786	45	84	56	46.25	92.5	46.25	2.87	0.238083
	95629	50	84	46	45	90	45	0.98	0.613307
	164356	51	86	54	47.75	95.5	47.75	1.98	0.37078
PF07	136931	43	89	58	47.5	95	47.5	3.13	0.209474
	136986	51	77	59	46.75	93.5	46.75	6.51	0.038619	*
	31381	52	77	55	46	92	46	4.99	0.0825323
	137011	46	90	57	48.25	96.5	48.25	2.13	0.344808
	31366	41	90	54	46.25	92.5	46.25	1.96	0.374906
	60459	44	91	55	47.5	95	47.5	1.61	0.44697
	31386	45	89	60	48.5	97	48.5	3.64	0.162093
	31384	51	82	56	47.25	94.5	47.25	3.57	0.167677
	31368	45	79	55	44.75	89.5	44.75	3.58	0.166876
	60452	47	74	59	45	90	45	7.29	0.0261359	*
	60447	53	71	58	45.5	91	45.5	9.07	0.0107487	*
PF08	141891	61	91	33	46.25	92.5	46.25	8.52	0.0140918	*
	141897	57	94	38	47.25	94.5	47.25	3.83	0.147681
	143205	61	93	30	46	92	46	10.47	0.00533378	**
	114139	60	96	30	46.5	93	46.5	9.87	0.00718698	**
	114124	57	93	31	45.25	90.5	45.25	7.61	0.0222844	*
	114119	50	97	39	46.5	93	46.5	1.65	0.439297
	110600	54	94	43	47.75	95.5	47.75	1.31	0.518369
	110448	61	90	40	47.75	95.5	47.75	5.25	0.0723924
	113956	49	99	43	47.75	95.5	47.75	0.63	0.72851
	113955	45	105	45	48.75	97.5	48.75	1.15	0.561624
	114073	52	100	41	48.25	96.5	48.25	1.51	0.470534
